# Supplementary material for: AcademH, a lineage of Academ DNA transposons encoding helicase found in animals and fungi
Source: Mob DNA. 2020 Apr 18;11:15. doi: 10.1186/s13100-020-00211-1 (PMC7165386; doi:10.1186/s13100-020-00211-1)
Supplement: Supplementary file 2 — Additional file 2 : Table S1. Protein sequences showing similarity to AcademH transposases. Table S2. Characteristics of AcademH families. Table S5. Genome assembly sequences used in this study. [file 13100_2020_211_MOESM2_ESM.xlsx]

## Sheet: TableS1
Classification	Species	Accession number	Annotated as transposon
Fungi/Basidiomycota/Agaricomycotina	Agaricus bisporus var. bisporus H97	XP_006457028.1
		XP_006463783.1
	Amanita muscaria Koide BX008	KIL57070.1
		KIL59611.1
		KIL61017.1
	Armillaria gallica	PBK92339.1
		PBK94151.1
	Armillaria ostoyae	SJL01974.1
	Armillaria solidipes	PBK64863.1
		PBK71025.1
	Auricularia subglabra TFB-10046 SS5	EJD33626.1
		EJD34594.1
		EJD36809.1
		EJD39739.1
		EJD44421.1
		EJD46051.1
		EJD46171.1
		EJD46862.1
		EJD47860.1
	Botryobasidium botryosum FD-172 SS1	KDQ08758.1
		KDQ12642.1
		KDQ17141.1
		KDQ18075.1
	Coniophora puteana RWD-64-598 SS2	XP_007768474.1
		XP_007771777.1
		XP_007775724.1
		XP_007775804.1
	Coprinopsis cinerea okayama7#130	XP_001829769.2
		XP_001830094.2
	Cylindrobasidium torrendii FP15055 ss-10	KIY62594.1
		KIY66072.1
		KIY70312.1
	Daedalea quercina L-15889	KZT63639.1
		KZT66412.1
		KZT69353.1
		KZT70059.1
	Dichomitus squalens	TBU21156.1
		TBU23894.1
		TBU38036.1
	Dichomitus squalens LYAD-421 SS1	XP_007363683.1	AcademH-1_DiSq
		XP_007364643.1
		XP_007365369.1
		XP_007366246.1
		XP_007368065.1
		XP_007370388.1
	Exidia glandulosa HHB12029	KZV86531.1	AcademH-1_ExGl
		KZV86613.1
		KZV91571.1
		KZV95227.1
		KZV98769.1
	Fibularhizoctonia sp. CBS 109695	KZP08017.1
		KZP10163.1
		KZP10975.1
		KZP13840.1
		KZP25600.1
		KZP26721.1
	Fistulina hepatica ATCC 64428	KIY46989.1
		KIY52248.1
	Fomitopsis pinicola FP-58527 SS1	EPS94360.1
	Galerina marginata CBS 339.88	KDR71311.1
	Ganoderma sinense ZZ0214-1	PIL28976.1
		PIL34434.1
		PIL35866.1
	Gelatoporia subvermispora B	EMD37427.1
	Gloeophyllum trabeum ATCC 11539	XP_007861646.1
		XP_007871479.1
		XP_007871493.1
	Grifola frondosa	OBZ67435.1
	Gymnopilus dilepis	PPQ97757.1
		PPQ98766.1
		PPR00408.1
		PPR00907.1
		PPR03841.1	AcademH-1_GyDi
		PPR05788.1
	Hebeloma cylindrosporum h7	KIM36098.1
		KIM36195.1
		KIM38542.1
		KIM41147.1
		KIM42255.1
		KIM45742.1
		KIM45745.1
	Heterobasidion irregulare TC 32-1	XP_009544801.1
	Hydnomerulius pinastri MD-312	KIJ59407.1
	Hypholoma sublateritium FD-334 SS-4	KJA12981.1
		KJA22243.1
		KJA22641.1
	Hypsizygus marmoreus	RDB14963.1
		RDB16838.1
		RDB20638.1
		RDB24948.1
		RDB26708.1
		RDB27091.1
		RDB30543.1
	Jaapia argillacea MUCL 33604	KDQ59624.1
	Laccaria bicolor S238N-H82	XP_001873700.1
		XP_001878051.1	AcademH-2_LB
		XP_001879542.1
		XP_001883445.1
		XP_001884629.1
		XP_001884696.1
		XP_001880806.1	AcademH-1_LB
		XP_001887877.1
		XP_001889560.1
		XP_001890393.1
		XP_001890682.1
		XP_001891216.1
	Lentinula edodes	GAV99725.1
		GAW01064.1
	Leucoagaricus sp. SymC.cos	KXN80720.1
		KXN82724.1
		KXN91523.1
	Mycena chlorophos	GAT50185.1
		GAT55679.1
	Neolentinus lepideus HHB14362 ss-1	KZT27989.1
	Panaeolus cyanescens	PPQ76515.1
		PPQ81298.1	AcademH-2_PaCy
		PPQ85735.1
		PPR02165.1	AcademH-1_PaCy
		PPR02988.1
	Paxillus involutus ATCC 200175	KIJ05902.1
		KIJ12383.1
		KIJ15179.1
		KIJ17495.1
	Peniophora sp. CONT	KZV63277.1
		KZV63590.1
		KZV77056.1
	Phanerochaete carnosa HHB-10118-sp	XP_007398380.1
		XP_007402517.1
	Phlebia centrifuga	PSR79152.1
		PSS30901.1
		PSS32232.1
	Phlebiopsis gigantea 11061_1 CR5-6	KIP03373.1
	Piloderma croceum F 1598	KIM82706.1
	Pisolithus microcarpus 441	KIK12739.1
		KIK15150.1
	Pisolithus tinctorius Marx 270	KIO01850.1
	Pleurotus ostreatus PC15	KDQ26195.1
		KDQ32258.1
	Plicaturopsis crispa FD-325 SS-3	KII82799.1
		KII83514.1
		KII83902.1
		KII84368.1
		KII85092.1
		KII85581.1
		KII85951.1
		KII90070.1
		KII90326.1	AcademH-3_PlCr
		KII90407.1
		KII90533.1	AcademH-2_PlCr
		KII90676.1	AcademH-1_PlCr
		KII90822.1
		KII90886.1
		KII91476.1
		KII93855.1	AcademH-2_PlCr
		KII94572.1
	Polyporus brumalis	RDX42632.1
		RDX44996.1
		RDX50743.1
	Psathyrella aberdarensis	RXW14990.1
		RXW15757.1
	Punctularia strigosozonata HHB-11173 SS5	XP_007382081.1
	Rhizoctonia solani	CUA70963.1
		CUA74737.1
	Rhizoctonia solani AG-1 IB	CCO37563.1
		CEL56967.1
		CEL58707.1
		CEL61247.1
	Rhizoctonia solani AG-3 Rhs1AP	EUC54316.1
		EUC54413.1
		EUC59844.1
		EUC62070.1
		EUC65947.1
	Rhizoctonia solani AG-8 WAC10335	KDN35385.1
		KDN35671.1
		KDN41357.1
		KDN47381.1
	Rickenella mellea	TDL13616.1
		TDL15504.1
		TDL27181.1
		TDL27967.1
		TDL28994.1
	Schizophyllum commune H4-8	XP_003026203.1
		XP_003028338.1
		XP_003030410.1
		XP_003031495.1
		XP_003033679.1
		XP_003034241.1
		XP_003034733.1
		XP_003036041.1
	Schizopora paradoxa	KLO05799.1
		KLO06597.1
		KLO10215.1
		KLO10526.1
		KLO10804.1	AcademH-2_ScPa
		KLO12438.1
		KLO16402.1	AcademH-1_ScPa
	Sistotremastrum niveocremeum HHB9708	KZS96883.1
	Sistotremastrum suecicum HHB10207 ss-3	KZT36483.1
		KZT43583.1
	Sparassis crispa	XP_027616166.1
	Sphaerobolus stellatus SS14	KIJ42067.1
	Steccherinum ochraceum	TCD59776.1
		TCD63702.1
		TCD71585.1
	Stereum hirsutum FP-91666 SS1	XP_007299368.1
		XP_007304010.1
		XP_007311820.1
	Trametes cinnabarina	CDO73524.1
		CDO73891.1	AcademH-2_TrCi
		CDO76158.1
		CDO76384.1
		CDO77022.1	AcademH-1_TrCi
		CDO77803.1
		CDO77825.1
		CDO77882.1
	Trametes coccinea BRFM310	OSD03124.1
		OSD04071.1
		OSD06261.1
		OSD06942.1
	Trametes pubescens	OJT02276.1
		OJT02517.1	AcademH-1_TrPu
		OJT07079.1
		OJT09234.1
		OJT09352.1
		OJT13438.1
	Trametes versicolor FP-101664 SS1	XP_008034718.1
		XP_008041861.1
	Tulasnella calospora MUT 4182	KIO29718.1
	Wolfiporia cocos MD-104 SS10	PCH41839.1
Fungi/Basidiomycota/Pucciniomycotina	Microbotryum silenes-dioicae	SGY12061.1
Fungi/Basidiomycota/Ustilaginomycotina	Tilletia caries	OAJ08748.1
		OAJ12637.1	AcademH-2_TiCa
		OAJ26968.1
	Tilletia controversa	OAJ23417.1	AcademH-1_TiCa
		OAJ29771.1
	Tilletia indica	OAI97849.1
		OAI98809.1
		OAJ01963.1	AcademH-1_TiIn
		OAJ02227.1
		OAJ04876.1
		OAJ05683.1
		OAJ05732.1
		OAJ07581.1
Fungi/Ascomycota/Pezizomycotina	Ascobolus immersus RN42	RPA71552.1
		RPA71814.1
		RPA72118.1	AcademH-2_AsIm
		RPA74115.1
		RPA88130.1	AcademH-1_AsIm
	Ascosphaera apis ARSEF 7405	KZZ89110.1
		KZZ96175.1
		KZZ96882.1
	Pochonia chlamydosporia 123	RZR62214.1
Fungi/Mucoromycota/Mortierellomycotina	Lobosporangium transversale	XP_021881747.1
		XP_021882044.1
		XP_021884548.1
		XP_021885047.1
		XP_021885982.1	AcademH-1_LoTr
	Mortierella elongata AG-77	OAQ22072.1
		OAQ23963.1
		OAQ34975.1
	Mortierella verticillata NRRL 6337	KFH61866.1
		KFH62151.1	AcademH-2_MoVe
		KFH63726.1
		KFH66606.1
		KFH67845.1	AcademH-1_MoVe
		KFH71184.1
Metazoa/Porifera/Demospongiae	Amphimedon queenslandica	XP_019851092.1	AcademH-2_AQ
		XP_019855163.1
		XP_019856551.1
		XP_019857530.1
		XP_019858142.1	AcademH-1_AQ
		XP_019861291.1
		XP_019861916.1
		XP_019858883.1	AcademH-3_AQ
Metazoa/Cnidaria/Anthozoa	Acropora digitifera	XP_015747612.1
		XP_015755246.1
		XP_015758350.1	Academ-2_ADi
		XP_015764285.1
		XP_015765562.1
		XP_015766515.1	Academ-2_ADi
		XP_015772501.1
		XP_015774311.1
		XP_015776088.1	Academ-3_ADi
		XP_015776199.1	Academ-1_ADi
	Exaiptasia pallida	KXJ07374.1
		KXJ09199.1
		KXJ09427.1
		KXJ11322.1
		KXJ11330.1	AcademH-1_ExPa
		KXJ11473.1
		KXJ20088.1
		KXJ21380.1
		KXJ27466.1
		XP_020893355.1
		XP_020907150.1
	Orbicella faveolata	XP_020618503.1
	Stylophora pistillata	PFX13265.1
		PFX25152.1	AcademH-1_StPi
		XP_022783267.1
		XP_022792407.1	AcademH-101_StPi
		XP_022794720.1
Metazoa/Priapulida/Priapulimorpha	Priapulus caudatus	XP_014667743.1
		XP_014667952.1
		XP_014678940.1	AcademHP-1_PrCa
Metazoa/Mollusca/Bivalvia	Crassostrea gigas	EKC17260.1	AcademH-1_CGi
		EKC22440.1	Academ-3_CGi
		EKC34166.1
		XP_011417309.1
		XP_011428868.1
		XP_011431380.2
		XP_011447991.1
		XP_011452020.1
		XP_011453939.1
		XP_019930152.1
	Crassostrea virginica	XP_022287645.1
		XP_022293277.1
		XP_022302368.1
		XP_022303936.1	AcademH-5B_CVi
		XP_022309155.1
		XP_022309580.1
		XP_022309937.1	AcademH-7_CVi
		XP_022311471.1
		XP_022311561.1
		XP_022311722.1
	Mizuhopecten yessoensis	OWF48543.1
		XP_021373038.1
Metazoa/Annelida/Polychaeta	Capitella teleta	ELU00828.1
Metazoa/Brachiopoda/Linguliformea	Lingula anatina	XP_013382166.1
		XP_013409173.1
Metazoa/Hemichordata/Enteropneusta	Saccoglossus kowalevskii	XP_002736791.1	AcademHP-101_SKow
		XP_002742234.1	AcademHP-1_SKow
		XP_006812854.1
		XP_006814411.1	AcademH-N1B_SKow
Metazoa/Echinodermata/Echinozoa	Strongylocentrotus purpuratus	XP_003729544.1
		XP_003729577.1
		XP_011667820.1	AcademHP-1_SP
		XP_011673174.1
		XP_011675168.1
		XP_011679955.1
Metazoa/Chordata/Cephalochordata	Branchiostoma belcheri	XP_019624892.1
		XP_019627204.1
		XP_019628700.1
		XP_019632652.1	AcademH-1_BBe
		XP_019644096.1
	Branchiostoma floridae	XP_002588944.1
		XP_002590034.1
		XP_002591963.1
		XP_002593075.1
		XP_002598130.1
		XP_002598975.1

## Sheet: TableS2
Kingdom	Phylum	Order	Family	Organism	TE family	Length (bp)	Full-length or incomplete	Consensus or Representative	Copy number of uninterrupted full-length TE*	Average identity to the consensus (%)**
Fungi	Basidiomycota	Pucciniomycetes	Pucciniales	Puccinia coronata	AcademH-1_PCor	6414	Full-length	Consensus	5	99.1
				Puccinia coronata	AcademH-2_PCor	6144	Full-length	Consensus	3	99
				Puccinia coronata	AcademH-3_PCor	6215	Full-length	Consensus	5	99.3
				Puccinia coronata	AcademH-4_PCor	5995	Full-length	Consensus	4	99.9
				Puccinia coronata	AcademH-5_PCor	6397	Full-length	Consensus	3	99.3
				Puccinia coronata	AcademH-6_PCor	6966	Full-length	Consensus	4	99.9
				Puccinia coronata	AcademH-7_PCor	6291	Full-length	Consensus	3	99.1
				Puccinia coronata	AcademH-8_PCor	6683	Full-length	Consensus	2	98
				Puccinia coronata	AcademH-9_PCor	6381	Full-length	Consensus	0	98
				Puccinia coronata	AcademH-10_PCor	6583	Full-length	Consensus	2	99.3
				Puccinia coronata	AcademH-11_PCor	6871	Full-length	Consensus	2	99.7
				Puccinia coronata	AcademH-12_PCor	6184	Full-length	Consensus	2	99.6
				Puccinia coronata	AcademH-13_PCor	6388	Full-length	Consensus	0	99.4
				Puccinia coronata	AcademH-14_PCor	6093	Full-length	Consensus	2	99.5
				Puccinia coronata	AcademH-14N1_PCor	1186	Full-length	Consensus	16	99
				Puccinia coronata	AcademH-15_PCor	7190	Full-length	Consensus	0	99.8
				Puccinia coronata	AcademH-16_PCor	6802	Full-length	Consensus	2	99.5
				Puccinia coronata	AcademH-17_PCor	6947	Full-length	Consensus	1	97
				Puccinia coronata	AcademH-N1_PCor	815	Full-length	Consensus	20	98
				Puccinia coronata	AcademH-N2_PCor	792	Full-length	Consensus	44	99.5
				Puccinia coronata	AcademH-N3_PCor	758	Full-length	Consensus	25	98
				Puccinia coronata	AcademH-N4_PCor	787	Full-length	Consensus	14	95
				Puccinia coronata	AcademH-N5_PCor	634	Full-length	Consensus	22	93
				Puccinia coronata	AcademH-N6_PCor	756	Full-length	Consensus	15	98
				Puccinia coronata	AcademH-N7_PCor	772	Full-length	Consensus	11	93
				Puccinia coronata	AcademH-N8_PCor	134	Full-length	Consensus	16	96
				Puccinia coronata	AcademH-N9_PCor	850	Full-length	Consensus	4	97
				Puccinia coronata	AcademH-N10_PCor	2226	Full-length	Consensus	1	95
				Puccinia coronata	AcademH-N11_PCor	1374	Full-length	Consensus	6	99
				Puccinia coronata	AcademH-N12_PCor	797	Full-length	Consensus	2	94
				Puccinia coronata	AcademH-N13_PCor	3340	Full-length	Consensus	2	99.6
				Puccinia graminis	AcademH-1_PGr (Academ-1_PGr)	6928	Full-length	Consensus	0	99
				Puccinia graminis	AcademH-2_PGr	6429	Incomplete	Consensus	1	90
				Puccinia graminis	AcademH-3_PGr	5633	Incomplete	Consensus	1	98
				Puccinia graminis	AcademH-4_PGr	6455	Incomplete	Consensus	1	98
				Puccinia graminis	AcademH-5_PGr	4748	Incomplete	Consensus	0	98
				Puccinia graminis	AcademH-6_PGr	7761	Incomplete	Consensus	0	95
				Puccinia graminis	AcademH-N1_PGr	659	Full-length	Consensus	5	92
				Puccinia graminis	AcademH-N2_PGr (DNA8-3_PGr)	678	Full-length	Consensus	14	97
				Puccinia graminis	AcademH-N2B_PGr (DNA8-3B_PGr)	1287	Full-length	Consensus	1	97
				Puccinia graminis	AcademH-N3_PGr (DNA9-1_PGr)	630	Full-length	Consensus	19	98
				Puccinia graminis	AcademH-N3B_PGr (DNA9-1B_PGr)	630	Full-length	Consensus	21	97
				Puccinia graminis	AcademH-N4_PGr (DNA9-2_PGr)	845	Full-length	Consensus	15	93
				Puccinia graminis	AcademH-N5_PGr (DNA9-3_PGr)	629	Full-length	Consensus	20	93
				Puccinia graminis	AcademH-N6_PGr (DNA9-4_PGr)	671	Full-length	Consensus	0	99
				Puccinia horiana	AcademH-1_PHor	6029	Full-length	Consensus	4	96
				Puccinia horiana	AcademH-N1_PHor	771	Full-length	Consensus	17	95
				Puccinia horiana	AcademH-N2_PHor	659	Full-length	Consensus	8	94
				Puccinia horiana	AcademH-N3_PHor	685	Full-length	Consensus	10	94
				Puccinia horiana	AcademH-N4_PHor	759	Full-length	Consensus	6	93
				Puccinia horiana	AcademH-N5_PHor	660	Full-length	Consensus	19	94
				Puccinia horiana	AcademH-N6_PHor	733	Full-length	Consensus	8	93
				Puccinia horiana	AcademH-N7_PHor	789	Full-length	Consensus	1	97
				Puccinia horiana	AcademH-N8_PHor	751	Full-length	Consensus	0	95
				Puccinia horiana	AcademH-N9_PHor	1336	Full-length	Consensus	0	88
				Puccinia horiana	AcademH-N10_PHor	747	Full-length	Consensus	5	88
				Puccinia horiana	AcademH-N11_PHor	1611	Full-length	Consensus	1	97
				Puccinia horiana	AcademH-N12_PHor	1178	Full-length	Consensus	3	86
				Puccinia horiana	AcademH-N13_PHor	656	Full-length	Consensus	10	89
				Puccinia horiana	AcademH-N15_PHor	681	Full-length	Consensus	8	93
				Puccinia horiana	AcademH-N16_PHor	738	Full-length	Consensus	2	91
				Puccinia horiana	AcademH-N17_PHor	727	Full-length	Consensus	13	84
				Puccinia horiana	AcademH-N18_PHor	766	Full-length	Consensus	3	90
				Puccinia horiana	AcademH-N19_PHor	1161	Full-length	Consensus	2	94
				Puccinia horiana	AcademH-N20_PHor	673	Full-length	Consensus	12	93
				Puccinia horiana	AcademH-N21_PHor	1285	Full-length	Consensus	3	96
				Puccinia horiana	AcademH-N22_PHor	752	Full-length	Consensus	7	91
				Puccinia horiana	AcademH-N23_PHor	803	Full-length	Consensus	3	96
				Puccinia horiana	AcademH-N24_PHor	781	Full-length	Consensus	14	94
				Puccinia horiana	AcademH-N25_PHor	1288	Full-length	Consensus	3	94
				Puccinia sorghi	AcademH-N1_PSor	615	Full-length	Consensus	4	93
				Puccinia striiformis	AcademH-1_PSt	6012	Full-length	Consensus	9	99.9
				Puccinia striiformis	AcademH-2_PSt	6408	Full-length	Consensus	7	94
				Puccinia striiformis	AcademH-3_PSt	6972	Full-length	Consensus	7	99.8
				Puccinia striiformis	AcademH-4_PSt	6176	Full-length	Consensus	4	92
				Puccinia striiformis	AcademH-5_PSt	6322	Full-length	Consensus	6	90
				Puccinia striiformis	AcademH-6_PSt	6676	Full-length	Consensus	3	99.8
				Puccinia striiformis	AcademH-7_PSt	6617	Full-length	Consensus	1	99.9
				Puccinia striiformis	AcademH-8_PSt	6232	Full-length	Consensus	4	92
				Puccinia striiformis	AcademH-9_PSt	6218	Full-length	Consensus	3	99.7
				Puccinia striiformis	AcademH-10_PSt	6434	Full-length	Consensus	4	99.8
				Puccinia striiformis	AcademH-11_PSt	6801	Full-length	Consensus	2	99.4
				Puccinia striiformis	AcademH-12_PSt	6612	Full-length	Consensus	3	99.9
				Puccinia striiformis	AcademH-13_PSt	6509	Full-length	Consensus	2	99.7
				Puccinia striiformis	AcademH-14_PSt	4471	Full-length	Consensus	3	99.9
				Puccinia striiformis	AcademH-15_PSt	6639	Full-length	Consensus	3	99.9
				Puccinia striiformis	AcademH-16_PSt	6608	Full-length	Consensus	3	99.6
				Puccinia striiformis	AcademH-17_PSt	6479	Full-length	Consensus	3	99.9
				Puccinia striiformis	AcademH-18_PSt	7318	Full-length	Consensus	2	99
				Puccinia striiformis	AcademH-N1_PSt	725	Full-length	Consensus	21	95
				Puccinia striiformis	AcademH-N2_PSt	2912	Full-length	Consensus	3	99.9
				Puccinia striiformis	AcademH-N3_PSt	2703	Full-length	Consensus	3	99.9
				Puccinia striiformis	AcademH-N4_PSt	4139	Full-length	Consensus	2	99.8
				Puccinia striiformis	AcademH-N5_PSt	790	Full-length	Consensus	77	98
				Puccinia striiformis	AcademH-N6_PSt (DNA-10_PSt)	551	Full-length	Consensus	14	89
				Puccinia striiformis	AcademH-N7_PSt (DNA-15_PSt)	710	Full-length	Consensus	4	85
				Puccinia striiformis	AcademH-N8_PSt (DNA-27_PSt)	534	Full-length	Consensus	52	90
				Puccinia striiformis	AcademH-N9_PSt (DNA7-2_PSt)	725	Full-length	Consensus	5	86
				Puccinia striiformis	AcademH-N10_PSt (DNA7-3_PSt)	758	Full-length	Consensus	0	95
				Puccinia striiformis	AcademH-N11_PSt (DNA9-1_PSt)	624	Full-length	Consensus	62	94
				Puccinia striiformis	AcademH-N12_PSt (DNA9-2_PSt)	139	Full-length	Consensus	47	89
				Puccinia triticina 1-1 BBBD Race 1	AcademH-1_PTrit	6780	Full-length	Consensus	2	95
				Puccinia triticina 1-1 BBBD Race 1	AcademH-1B_PTrit	6785	Full-length	Consensus	0	90
				Puccinia triticina 1-1 BBBD Race 1	AcademH-2_PTrit	6543	Full-length	Consensus	0	98
				Puccinia triticina 1-1 BBBD Race 1	AcademH-3_PTrit	6282	Full-length	Consensus	2	99
				Puccinia triticina 1-1 BBBD Race 1	AcademH-4_PTrit	6170	Full-length	Consensus	0	91
				Puccinia triticina 1-1 BBBD Race 1	AcademH-5_PTrit	6116	Full-length	Consensus	1	99
				Puccinia triticina 1-1 BBBD Race 1	AcademH-6_PTrit	6276	Full-length	Consensus	1	99.3
				Puccinia triticina 1-1 BBBD Race 1	AcademH-N1_PTrit	757	Full-length	Consensus	39	97
				Puccinia triticina 1-1 BBBD Race 1	AcademH-N2_PTrit	134	Full-length	Consensus	29	94
				Puccinia triticina 1-1 BBBD Race 1	AcademH-N3_PTrit	632	Full-length	Consensus	21	97
				Puccinia triticina 1-1 BBBD Race 1	AcademH-N4_PTrit	2396	Full-length	Consensus	1	94
				Puccinia triticina 1-1 BBBD Race 1	AcademH-N5_PTrit	648	Full-length	Consensus	22	98
				Puccinia triticina 1-1 BBBD Race 1	AcademH-N6_PTrit	605	Full-length	Consensus	4	94
				Puccinia triticina 1-1 BBBD Race 1	AcademH-N7_PTrit	793	Full-length	Consensus	11	98
				Puccinia triticina 1-1 BBBD Race 1	AcademH-N8_PTrit	679	Full-length	Consensus	31	93
				Puccinia triticina 1-1 BBBD Race 1	AcademH-N9_PTrit	628	Full-length	Consensus	23	98
				Puccinia triticina 1-1 BBBD Race 1	AcademH-N10_PTrit	762	Full-length	Consensus	4	98
				Puccinia triticina 1-1 BBBD Race 1	AcademH-N11_PTrit	724	Full-length	Consensus	20	97
				Puccinia triticina 1-1 BBBD Race 1	AcademH-N12_PTrit	1198	Full-length	Consensus	1	99.8
				Puccinia triticina 1-1 BBBD Race 1	AcademH-N13_PTrit	677	Full-length	Consensus	40	98
				Puccinia triticina 1-1 BBBD Race 1	AcademH-N14_PTrit	1397	Full-length	Consensus	0	93
				Puccinia triticina 1-1 BBBD Race 1	AcademH-N15_PTrit	776	Full-length	Consensus	11	94
				Puccinia triticina 1-1 BBBD Race 1	AcademH-N16_PTrit	1223	Full-length	Consensus	16	87
				Puccinia triticina 1-1 BBBD Race 1	AcademH-N17_PTrit	815	Full-length	Consensus	14	86
				Puccinia triticina 1-1 BBBD Race 1	AcademH-N18_PTrit	737	Full-length	Consensus	38	98
				Puccinia triticina 1-1 BBBD Race 1	AcademH-N19_PTrit	682	Full-length	Consensus	29	98
				Puccinia triticina 1-1 BBBD Race 1	AcademH-N20_PTrit	651	Full-length	Consensus	11	94
				Melampsora larici-populina	AcademH-N1_MLP (DNA9-1_MLP)		Full-length	Consensus	13	78
		Agaricomycetes	Auriculariales	Exidia glandulosa HHB12029	AcademH-1_ExGl	7336	Full-length	Representative	1	N/A
			Atheliales	Fibularhizoctonia sp. CBS 109695	AcademH-1_FiCBS	6526	Full-length	Representative	1	N/A
			Agaricales	Gymnopilus dilepis	AcademH-1_GyDi	6582	Full-length	Representative	1	N/A
				Hebeloma cylindrosporum h7	AcademH-1_HeCy	5584	Full-length	Representative	1	N/A
				Laccaria bicolor S238N-H82	AcademH-1_LB	6410	Full-length	Consensus	1	99.8
				Laccaria bicolor S238N-H82	AcademH-2_LB	7531	Full-length	Representative	1	N/A
				Panaeolus cyanescens	AcademH-1_PaCy	5868	Full-length	Representative	1	N/A
				Panaeolus cyanescens	AcademH-2_PaCy	5919	Full-length	Representative	1	N/A
			Amylocorticiales	Plicaturopsis crispa FD-325 SS-3	AcademH-1_PlCr	6145	Full-length	Representative	1	N/A
				Plicaturopsis crispa FD-325 SS-3	AcademH-2_PlCr	9742	Full-length	Representative	1	N/A
				Plicaturopsis crispa FD-325 SS-3	AcademH-3_PlCr	6502	Full-length	Representative	1	N/A
			Boletales	Serpula lacrymans var. lacrymans S7.9	AcademH-1_SLL	5834	Full-length	Consensus	2	98
			Hymenochaetales	Schizopora paradoxa	AcademH-1_ScPa	6191	Full-length	Representative	1	N/A
				Schizopora paradoxa	AcademH-2_ScPa	3707	Full-length	Representative	1	N/A
			Polyporales	Dichomitus squalens LYAD-421 SS1	AcademH-1_DiSq	6580	Full-length	Representative	1	N/A
				Trametes cinnabarina	AcademH-1_TrCi	6253	Full-length	Representative	1	N/A
				Trametes cinnabarina	AcademH-2_TrCi	5976	Full-length	Representative	1	N/A
				Trametes pubescens	AcademH-1_TrPu	6314	Full-length	Representative	1	N/A
		Exobasidiomycetes	Tilletiales	Tilletia caries	AcademH-1_TiCa	7458	Full-length	Representative	1	N/A
				Tilletia caries	AcademH-2_TiCa	6858	Full-length	Representative	1	N/A
				Tilletia indica	AcademH-1_TiIn	8405	Full-length	Representative	1	N/A
	Ascomycota	Pezizomycetes	Pezizales	Ascobolus immersus RN42	AcademH-1_AsIm	12505	Full-length	Representative	1	N/A
				Ascobolus immersus RN42	AcademH-2_AsIm	12565	Full-length	Representative	1	N/A
	Mucoromycota	Mortierellomycetes	Mortierellales	Lobosporangium transversale	AcademH-1_LoTr	5581	Full-length	Consensus	2	99.8
				Mortierella verticillata NRRL 6337	AcademH-1_MoVe	7108	Full-length	Representative	1	N/A
				Mortierella verticillata NRRL 6337	AcademH-2_MoVe	6669	Full-length	Representative	1	N/A
Metazoa	Porifera	Demospongiae	Haplosclerida	Amphimedon queenslandica	AcademH-1_AQ	5280	Full-length	Representative	1	N/A
				Amphimedon queenslandica	AcademH-2_AQ	5240	Full-length	Representative	1	N/A
				Amphimedon queenslandica	AcademH-3_AQ	5279	Full-length	Representative	1	N/A
				Amphimedon queenslandica	AcademH-N1_AQ	1087	Full-length	Representative	1	N/A
				Amphimedon queenslandica	AcademH-N2_AQ	1117	Full-length	Representative	1	N/A
	Cnidaria	Anthozoa	Scleractinia	Acropora digitifera	Academ-1_ADi	9022	Full-length	Consensus	0	99
				Acropora digitifera	Academ-2_ADi	6141	Full-length	Consensus	3	99
				Acropora digitifera	Academ-3_ADi	7151	Full-length	Consensus	1	1
				Acropora digitifera	AcademH-4_ADi	2923	Full-length	Consensus	0	95
				Acropora digitifera	AcademH-5_ADi	3617	Full-length	Consensus	0	95
				Acropora digitifera	AcademH-6_ADi	7157	Full-length	Consensus	0	99.5
				Acropora digitifera	AcademH-7_ADi	3419	Full-length	Consensus	0	96
				Acropora digitifera	AcademH-N1_ADi	3158	Full-length	Consensus	1	99.6
				Acropora digitifera	AcademH-N2_ADi	83	Full-length	Consensus	361	99
				Acropora digitifera	AcademH-N3_ADi	103	Full-length	Consensus	224	98
				Acropora digitifera	AcademH-N4_ADi	112	Full-length	Consensus	111	92
				Acropora digitifera	AcademH-N6_ADi	86	Full-length	Consensus	94	97
				Acropora digitifera	AcademH-N7_ADi	361	Full-length	Consensus	21	93
				Acropora digitifera	AcademH-N8_ADi	1591	Full-length	Consensus	2	98
				Acropora digitifera	AcademH-N9_ADi	568	Full-length	Consensus	2	97
				Acropora digitifera	AcademH-N10_ADi	3271	Full-length	Consensus	0	95
				Acropora digitifera	AcademH-N11_ADi	1142	Full-length	Consensus	8	96
				Acropora digitifera	AcademH-N12_ADi	1548	Full-length	Consensus	4	98
				Acropora digitifera	AcademH-N14_ADi	1108	Full-length	Consensus	6	97
				Orbicella faveolata	AcademH-N1_OrFa	1289	Full-length	Consensus	3	94
				Orbicella faveolata	AcademH-N2_OrFa	1173	Full-length	Consensus	7	90
				Orbicella faveolata	AcademH-N3_OrFa	1038	Full-length	Consensus	7	96
				Orbicella faveolata	AcademH-N4_OrFa	1624	Full-length	Consensus	1	96
				Orbicella faveolata	AcademH-N5_OrFa	1116	Full-length	Consensus	5	94
				Orbicella faveolata	AcademH-N6_OrFa	984	Full-length	Consensus	1	93
				Stylophora pistillata	AcademH-1_StPi	7108	Full-length	Representative	1	N/A
				Stylophora pistillata	AcademH-N1_StPi	1484	Full-length	Consensus	8	94
				Stylophora pistillata	AcademH-N2_StPi	2078	Full-length	Consensus	1	93
				Stylophora pistillata	AcademH-N3_StPi	1339	Full-length	Consensus	2	96
			Actiniaria	Exaiptasia pallida	AcademH-1_ExPa	7805	Full-length	Representative	1	N/A
				Exaiptasia pallida	AcademH-2_ExPa	6669	Full-length	Representative	1	N/A
				Exaiptasia pallida	AcademH-N1_ExPa	777	Full-length	Consensus	18	98
				Exaiptasia pallida	AcademH-N2_ExPa	916	Full-length	Consensus	6	98
				Exaiptasia pallida	AcademH-N3_ExPa	716	Full-length	Consensus	115	99.3
				Nematostella vectensis	AcademH-N1_NV (DNA-9-34_NV)	1029	Full-length	Consensus	6	91
				Nematostella vectensis	AcademH-N1A_NV (DNA-9-34A_NV)	103	Full-length	Consensus	24	90
				Nematostella vectensis	AcademH-N2_NV (DNA-9-36_NV)	48	Full-length	Consensus	36	95
				Nematostella vectensis	AcademH-N2A_NV (DNA-9-36A_NV)	105	Full-length	Consensus	31	86
	Priapulida	Priapulimorpha	Priapulimorphida	Priapulus caudatus	AcademHP-1_PrCa	9607	Full-length	Representative	1	N/A
	Mollusca	Bivalva	Ostreoida	Crassostrea gigas	Academ-2_CGi	8165	Full-length	Consensus	0	99.8
				Crassostrea gigas	AcademH-1_CGi	9881	Full-length	Consensus	0	98
				Crassostrea gigas	AcademH-2_CGi	8870	Full-length	Consensus	0	98
				Crassostrea gigas	AcademH-2N1_CGi	82	Full-length	Consensus	27	97
				Crassostrea gigas	AcademH-3_CGi	9049	Full-length	Consensus	0	99
				Crassostrea gigas	AcademH-N1_CGi (DNA9-8_CGi)	87	Full-length	Consensus	146	98
				Crassostrea gigas	AcademH-N2_CGi (DNA9-2_CGi)	578	Full-length	Consensus	242	98
				Crassostrea gigas	AcademH-N2B_CGi (DNA9-2B_CGi)	570	Full-length	Consensus	78	98
				Crassostrea gigas	AcademH-N3_CGi (DNA-27_CGi)	3041	Full-length	Consensus	0	96
				Crassostrea virginica	AcademH-1_CVi	8807	Full-length	Consensus	2	99.6
				Crassostrea virginica	AcademH-2_CVi	8171	Full-length	Consensus	3	99.4
				Crassostrea virginica	AcademH-2N1_CVi	83	Full-length	Consensus	75	99
				Crassostrea virginica	AcademH-3_CVi	9007	Full-length	Consensus	5	99.8
				Crassostrea virginica	AcademH-4_CVi	8624	Full-length	Consensus	3	99.5
				Crassostrea virginica	AcademH-5_CVi	9115	Full-length	Consensus	3	99.3
				Crassostrea virginica	AcademH-6_CVi	7362	Full-length	Consensus	4	99.6
				Crassostrea virginica	AcademH-7_CVi	9812	Full-length	Consensus	2	99
				Crassostrea virginica	AcademH-7N1_CVi	353	Full-length	Consensus	401	99.3
				Crassostrea virginica	AcademH-8_CVi	6929	Full-length	Consensus	1	99.8
				Crassostrea virginica	AcademH-9_CVi	9564	Full-length	Consensus	0	98
				Crassostrea virginica	AcademH-10_CVi	8441	Full-length	Consensus	3	99.3
				Crassostrea virginica	AcademH-11_CVi	7685	Full-length	Consensus	1	99
				Crassostrea virginica	AcademH-12_CVi	7976	Full-length	Consensus	4	99.4
				Crassostrea virginica	AcademH-13_CVi	5915	Full-length	Consensus	2	99.4
				Crassostrea virginica	AcademH-14_CVi	7990	Full-length	Consensus	1	82
				Crassostrea virginica	AcademH-15_CVi	7601	Full-length	Consensus	1	98
				Crassostrea virginica	AcademH-16_CVi	7753	Full-length	Consensus	2	99.6
				Crassostrea virginica	AcademH-N1_CVi	413	Full-length	Consensus	519	98
				Crassostrea virginica	AcademH-N2_CVi	241	Full-length	Consensus	422	98
				Crassostrea virginica	AcademHP-1_CVi	7670	Full-length	Consensus	1	N/A
			Pectinoida	Mizuhopecten yessoensis	AcademH-N1_MiYe	553	Full-length	Consensus	226	98
				Mizuhopecten yessoensis	AcademH-N2_MiYe	621	Full-length	Consensus	163	99.5
				Mizuhopecten yessoensis	AcademH-N3_MiYe	123	Full-length	Consensus	111	96
	Hemichordata	Euteropneusta		Saccoglossus kowalevskii	AcademHP-1_SKow	8910	Full-length	Consensus	4	99.3
				Saccoglossus kowalevskii	AcademHP-2_SKow	9387	Full-length	Representative	1	N/A
				Saccoglossus kowalevskii	AcademH-N1_SKow	767	Full-length	Representative	1	N/A
				Saccoglossus kowalevskii	AcademH-N1B_SKow	3129	Full-length	Representative	1	N/A
	Echinodermata	Echinoidea	Echinoida	Strongylocentrotus purpuratus	AcademHP-1_SP	15586	Full-length	Consensus	2	99.9
	Chordata	Leptocardii	Amphioxiformes	Branchiostoma floridae	AcademH-N1_BF	1689	Full-length	Representative	1	N/A
				Branchiostoma belcheri	AcademH-1_BBe	9769	Full-length	Representative	1	N/A
				Branchiostoma belcheri	AcademH-2_BBe	8971	Full-length	Representative	1	N/A
* If the consensus is generated from several fragmented copies, an uninterrupted full-length copy may not be present in the genome. The number of uninterrupted full-length copies dependents on the quality of genome sequence assemblies.
** Identity is calculated using the top up to 10 hits in the Censor search. If identity is >99%, the first decimal place is shown. N/A: not applicable since it is a single-copy sequence. When the consensus sequence was generated using fragmented copies, the only full-length copy is not completely identical to the consensus.

## Sheet: TableS5
Species	Download site	Assembly name	Download date
Fungi/Basidiomycota
Puccinia coronata	NCBI Assembly	ASM287312v1	2018-11-28
Puccinia graminis	NCBI Assembly	ASM276235v1	2018-11-28
Puccinia horiana	NCBI Assembly	ASM162499v1	2018-11-28
Puccinia sorghi	NCBI Assembly	ASM126337v1	2018-11-28
Puccinia striiformis	NCBI Assembly	PucStrE137Aminus_diploid_v1.0	2018-11-28
Puccinia triticina 1-1 BBBD Race 1	NCBI Assembly	P_triticina_1_1_V2	2018-11-28
Melampsora larici-populina	NCBI Assembly	v1.0 (GCA_000204055)	2018-11-28
Auricularia subglabra TFB-10046 SS5	NCBI Assembly	Auricularia subglabra SS-5 V1.0	2020-03-12
Exidia glandulosa HHB12029	NCBI Assembly	Exigl1	2020-03-12
Fibularhizoctonia sp. CBS 109695	NCBI Assembly	Fibsp1	2020-03-12
Gymnopilus dilepis	NCBI Assembly	ASM293838v1	2020-03-12
Hebeloma cylindrosporum h7	NCBI Assembly	Hebeloma cylindrosporum h7 v2.0	2020-03-12
Hypsizygus marmoreus	NCBI Assembly	ASM160531v2	2020-03-12
Laccaria bicolor S238N-H82	NCBI Assembly	v1.0 (GCA_000143565)	2018-12-11
Panaeolus cyanescens	NCBI Assembly	ASM293835v1	2020-03-12
Schizophyllum commune H4-8	NCBI Assembly	v1.0 (GCA_000143185)	2020-03-12
Plicaturopsis crispa FD-325 SS-3	NCBI Assembly	Plicr1	2020-03-12
Serpula lacrymans	NCBI Assembly	v1.0 (GCA_000218685)	2018-12-28
Rhizoctonia solani AG-3 Rhs1AP	NCBI Assembly	Rhizoctonia solani AG-3	2020-03-12
Rickenella mellea	NCBI Assembly	Ricmel1	2020-03-12
Schizopora paradoxa	NCBI Assembly	Schpa1	2020-03-12
Dichomitus squalens LYAD-421 SS1	NCBI Assembly	Dichomitus squalens v1.0	2020-03-12
Trametes cinnabarina	NCBI Assembly	BN946	2020-03-12
Trametes pubescens	NCBI Assembly	ASM189594v1	2020-03-12
Tilletia caries	NCBI Assembly	Tca517_3.0	2020-03-12
Tilletia controversa	NCBI Assembly	AAFC_TcoDAOMC236426_2	2020-03-12
Tilletia indica	NCBI Assembly	ASM299730v1	2020-03-12
Fungi/Ascomycota
Ascobolus immersus RN42	NCBI Assembly	Ascim1	2020-03-12
Ascosphaera apis ARSEF 7405	NCBI Assembly	AAP 1.0	2020-03-12
Pochonia chlamydosporia 123	NCBI Assembly	PcB1v2	2020-03-12
Fungi/Mucoromycota
Lobosporangium transversale	NCBI Assembly	Lobtra1	2020-03-12
Mortierella elongata AG-77	NCBI Assembly	Mortierella elongata AG-77 v2.0	2020-03-12
Mortierella verticillata NRRL 6337	NCBI Assembly	Mort_vert_NRRL_6337_V1	2020-03-12
Metazoa/Porifera
Amphimedon queenslandica	UCSC	Aqu1	2017-11-24
Animal/Cnidaria
Acropora digitifera	NCBI Assembly	Adig_1.1	2018-03-27
Orbicella faveolata	NCBI Assembly	ofav_dov_v1	2018-03-27
Stylophora pistillata	NCBI Assembly	Stylophora_pistillata_v1	2018-03-27
Exaiptasia pallida	NCBI Assembly	Alptasia_genome_1.1	2018-03-27
Nematostella vectensis	NCBI Assembly	ASM20922v1	2018-03-27
Metazoa/Priapulida
Priapulus caudatus	NCBI Assembly	Priapulus_caudatus-5.0.1	2019-02-13
Animal/Mollusca
Crassostrea gigas	NCBI Assembly	oyster_v9	2018-11-28
Crassostrea virginica	NCBI Assembly	C_virginica-3.0	2018-11-28
Mizuhopecten yessoensis	NCBI Assembly	ASM211388v2	2019-02-13
Metazoa/Annelida
Capitella teleta	NCBI Assembly	Capca1	2020-03-13
Metazoa/Brachiopoda
Lingula anatina	OIST	lingula_genome_v1.0	2017-11-24
Metazoa/Hemichordata
Saccoglossus kowalevskii	NCBI Assembly	Skow_1.1	2018-03-27
Metazoa/Echinodermata
Strongylocentrotus purpuratus	NCBI Assembly	Spur_4.2	2018-03-27
Metazoa/Chordata
Branchiostoma belcheri	NCBI Assembly	Haploidv18h27_alt	2020-03-13
Branchiostoma floridae	NCBI Assembly	Version_2	2018-03-27
